# Supplementary material for: Is the Combination of Robot-Assisted Therapy and Transcranial Direct Current Stimulation Useful for Upper Limb Motor Recovery? A Systematic Review with Meta-Analysis
Source: Healthcare (Basel). 2024 Jan 29;12(3):337. doi: 10.3390/healthcare12030337 (PMC10855329; doi:10.3390/healthcare12030337)
Supplement: Supplementary file 1 [file healthcare-12-00337-s001.zip]

Archive with 1 entries (1 files):
- healthcare-2713993-supplementary.pdf
